# Supplementary material for: Transcriptomic evidence that insulin signalling pathway regulates the ageing of subterranean termite castes
Source: Sci Rep. 2020 May 18;10:8187. doi: 10.1038/s41598-020-64890-9 (PMC7235038; doi:10.1038/s41598-020-64890-9)
Supplement: Supplementary file 2 — Supplementary Table S3. [file 41598_2020_64890_MOESM2_ESM.xlsx]

## Sheet: Sheet1
GeneID	Gene Symbol	Primary King (PKs)	Primary Queen (PQs)	Male Worker (WMs)	Female Worker (WFs)
Unigene0117946	Sos	8.37283	16.3682	2.07203	1.44937
Unigene0087602	gefJ	0.001	0.195833	3.1627	3.5593
Unigene0001569	RAS-2	0.689467	0.806067	4.63063	9.88603
Unigene0051050	Ras85D	11.0166	19.7039	8.74423	8.28967
Unigene0005644	HRAS	0.0864667	0.1442	2.0686	2.36593
Unigene0006664	rasC	0.328033	0.458367	1.39623	2.7506
Unigene0157867	RAS3	0.2612	0.0380333	0.720167	1.27393
Unigene0017535	RAS1	0.5456	0.3998	1.39193	2.731
Unigene0034872	gad8	0.001	0.0520667	0.8217	1.35323
Unigene0106750	pkbA	0.0523333	0.0822333	6.68767	6.80473
Unigene0089802	AKT3	0.835433	0.815933	9.89287	9.5861
Unigene0034890	akt2-a	0.001	0.001	0.920467	1.2532
Unigene0052721	PRKCZ	0.001	0.001	1.1637	1.2914
Unigene0082575	Pdk1	0.148533	0.222367	6.94603	8.59563
Unigene0077279	PKH2	0.4924	0.375567	1.77317	2.8305
Unigene0004154	pkgA	0.1915	0.187467	1.4609	1.52753
Unigene0049631	prkC	0.338933	0.181633	1.61873	2.07537
Unigene0037246	ATPK1	0.0460333	0.059	1.91967	1.3429
Unigene0079658	AURKB	0.001	0.156167	5.47943	5.5103
Unigene0005530	pdkB	0.0319667	0.2345	10.2548	10.0475
Unigene0062907	piki-1	0.001	0.0389	0.6513	1.11573
Unigene0141270	PIK3R1	3.79467	7.36163	4.00243	3.1073
Unigene0015530	PIK3CD	6.06967	7.30107	4.171	3.4139
Unigene0012505	Tsc2	5.17417	8.126	3.92327	3.12937
Unigene0063105	mTOR	0.0954333	0.2258	1.21923	1.14737
Unigene0063106	tor2	0.1087	0.0504333	0.829667	1.34247
Unigene0093624	tor	0.0219667	0.0537333	3.51533	4.38413
Unigene0011832	EIF4E	0.001	0.001	0.2735	0.8544
Unigene0155613	RPS6	0.001	0.240767	12.8501	14.3893
Unigene0100852	RPS6A	5.24433	3.5327	14.4019	23.7513
Unigene0115784	pkgC	0.248667	0.0328667	0.337833	0.686033
Unigene0022817	IRE	0.257867	0.113667	1.44187	2.64207
Unigene0063764	pkgB	0.0638333	0.001	0.329933	0.321833
